# Supplementary material for: Service User and Carer Views and Expectations of Mental Health Nurses: A Systematic Review
Source: Int J Environ Res Public Health. 2022 Sep 2;19(17):11001. doi: 10.3390/ijerph191711001 (PMC9517907; doi:10.3390/ijerph191711001)
Supplement: Supplementary file 1 [file ijerph-19-11001-s001.zip]

Archive with 3 entries (3 files):
- Supplementary document 2.pdf
- Supplementary document 3.pdf
- Supplementary document _v1.pdf
